# Supplementary material for: 3D Collagen Fiber Concentration Regulates Treg Cell Infiltration in Triple Negative Breast Cancer
Source: Front Immunol. 2022 Jun 14;13:904418. doi: 10.3389/fimmu.2022.904418 (PMC9237245; doi:10.3389/fimmu.2022.904418)
Supplement: Supplementary file 4 [file Table_1.xls]

## Sheet: TF
Table S1. The immune-related genes and TFs
immune-related gene set												immune-related transcription factors (TFs)
AZGP1	MMP12	CHIT1	CCL19	IGHV1-8	CXCL2	CMTM5	FGF7P3	CCR1	PRLR	ICAM1	IL5	ADNP	CBFB	E2F7	FOXA2	HNF4G	KLF4	NCOR2	POLR3G	SF1	SSRP1	TP63
B2M	BPIFB6	IFNA1	CCL13	IGHV1-38-4	CXCL3	CMTM6	KITLG	CCR10	PTAFR	ICAM2	IL10	AFF4	CBX2	EBF1	FOXK1	HOXA9	KLF5	NFATC1	POU2F1	SFMBT1	STAT1	TP73
CALR	LEAP2	CD40	CCL18	IGHV1-69-2	CXCL5	CMTM7	KL	CCR3	PTGDR	ITGAL	IFNG	AR	CBX3	EED	FOXM1	HOXB13	LEF1	NFE2	POU5F1	SFPQ	STAT2	TRIM28
CANX	SFTPD	TLR7	CCL17	IGHV2-26	CXCL6	CMTM8	LACRT	CCR4	PTGDS	ITGB2	CSF2	ARID3A	CBX5	EGR1	FOXO1	HOXB7	LHX2	NFIC	PPARD	SIN3A	STAT3	TTF2
CD1A	LCN9	PPIA	CCL26	IGHV2-5	CXCL9	CNTF	LECT2	CCR5	PTGER1	PTK2B	TNF	ARNT	CBX7	EGR2	FOXO3	HOXC11	LIN9	NFYA	PPARG	SIRT6	STAT4	UBTF
CD1B	BPIFB2	HFE	CCL22	IGHV2-70	CCN1	CORT	LEFTY1	CCR6	PTGER2	VAV3	CDK4	ARNTL	CBX8	EHF	FOXP1	HOXC9	LMNA	NFYB	PRDM1	SIX5	STAT5A	USF1
CD1C	PTGDS	ZYX	CCR3	IGHV3-11	DEFA1	CRH	LEFTY2	CCR7	PTGER3	VAV1	RASGRP1	ASCL1	CDK2	EHMT2	FOXP2	HSF1	LMNB1	NIPBL	PRKDC	SMAD1	STAT5B	USF2
CD1D	TMSB4X	NLRX1	CCL28	IGHV3-13	DEFA3	CSF1	LEP	CCR8	PTGER4	VAV2	PDK1	ASH2L	CDK7	ELF1	FOXP3	HSF2	LMO2	NOTCH1	RAG1	SMAD2	STAT6	VDR
CD1E	PGLYRP1	PGC	CCL4L1	IGHV3-15	DEFA5	CSF2	LHB	CCR9	PTGFR	RAC1	PLCG1	ATF1	CDK8	ELF5	GABPA	IKZF1	LYL1	NR1H2	RARA	SMAD3	SUMO1	VEZF1
CD4	ZC3HAV1	VEGFA	ACKR2	IGHV3-16	DEFB1	CSF3	LIF	ACKR4	PTH1R	RAC2	PRKCQ	ATF2	CDK9	ELK1	GATA2	IRF1	MAF	NR2C2	RARG	SMAD4	SUMO2	WDR5
CD8A	TMSB15A	IKBKE	CCR7	IGHV3-20	DEFB103B	CSH1	LRSAM1	CCRL2	PTH2R	RAC3	TRAC	ATF3	CDX2	ELK4	GATA3	IRF3	MAFF	NR2F1	RB1	SMARCA4	SUPT5H	WHSC1
CD8B	S100B	ISG15	CCL27	IGHV3-21	DEFB104A	CSH2	LTA	CD40	RARA	PAK1	TRAJ1	ATF4	CEBPA	ELL2	GATA4	IRF4	MAFK	NR2F2	RBBP5	SMARCB1	TAF1	WWTR1
CD74	S100A13	DHX58	CCR8	IGHV3-23	DEFB4A	CSHL1	LTB	CMKLR1	RARB	MAP2K1	TRAJ2	ATF7	CEBPB	EMX1	GATA6	IRF5	MAX	NR3C1	RBL2	SMARCC1	TAL1	XBP1
CREB1	S100A6	TNFAIP3	ACKR4	IGHV3-30	EDN1	CSPG5	LTBP1	CNTFR	RARG	MAP2K2	TRAJ3	BACH1	CENPA	EOMES	GATAD1	JARID2	MAZ	NR4A1	RBP2	SMARCC2	TAT	XRN2
CTSB	DEFB119	TFR2	CCR10	IGHV3-30-3	EDN2	CTF1	LTBP2	CRHR1	ROBO1	MAPK1	TRAJ4	BACH2	CHD1	EP400	GREB1	JMJD1C	MBD2	NR5A2	RBPJ	SMC1A	TBL1XR1	YAP1
CTSE	DEFB107A	FCN2	CCL2	IGHV3-30-5	EDN3	CCN2	LTBP3	CRHR2	ROBO2	MAPK3	TRAJ5	BATF	CHD2	EPAS1	GRHL2	JMJD6	MBD3	NRF1	RCOR1	SMC3	TBP	YY1
CTSL	DEFB105A	MUC4	CCL21	IGHV3-33	FGF10	CTSG	LTBP4	CRIM1	ROBO3	TNF	TRAJ6	BCL11A	CHD7	EPO	GTF2B	JUN	MECP2	OGT	RELA	SNAI2	TCF12	ZBTB17
CTSS	SERPIND1	F2R	CCL7	IGHV3-35	FGF2	CX3CL1	MDK	CRLF1	RORA	CSF2	TRAJ7	BCL3	CHD8	ERCC6	GTF2F1	JUNB	MED12	PAF1	RFX2	SNAPC2	TCF21	ZBTB33
FCER1G	DEFB129	ELN	CCL5	IGHV3-38	HTN3	CXCL1	MIA	CRLF2	RORB	IFNG	TRAJ8	BCL6	CIITA	ERG	GTF2I	JUND	MEF2A	PAX3	RFX5	SNAPC4	TCF7
FCGRT	DEFB127	IL27	CCL3	IGHV3-43	CXCL8	CXCL10	MIF	CRLF3	RORC	KIR2DS1	TRAJ9	BDP1	CPSF3L	ESR1	H2AFX	KAT2B	MEF2B	PAX5	RING1	SOX17	TCF7L1
PDIA3	S100P	MAPT	CCL20	IGHV3-48	LECT2	CXCL11	MLN	CSF1R	RXFP1	KIR2DS3	TRAJ10	BHLHE40	CREBBP	ESRRA	HCFC1	KAT5	MEF2C	PAX6	RNF2	SOX2	TCF7L2
HFE	S100A7	LYZ	CCL11	IGHV3-49	PF4	CXCL12	MSTN	CSF2RA	RXFP2	KIR2DS4	TRAJ11	BMI1	CTNNB1	ETS1	HDAC1	KDM1A	MEIS1	PBX1	RUNX1	SOX4	TEAD1
HLA-A	DEFB104A	CCL5	CCR5	IGHV3-53	PF4V1	CXCL13	NAMPT	CSF2RB	RXFP3	KIR2DS5	TRAJ12	BRCA1	CUX1	ETV1	HDAC2	KDM2B	MITF	PBX3	RUNX1T1	SOX9	TEAD4
HLA-B	DEFB126	LEP	CCL23	IGHV3-64	PLAU	CXCL14	NDP	CSF3R	RXRA	NCR2	TRAJ13	BRD1	DNMT1	EZH1	HDAC3	KDM3A	MXI1	PDX1	RXRA	SP2	TERF1
HLA-C	DEFB106B	CYLD	CCL25	IGHV3-66	PPBP	CXCL16	NENF	CX3CR1	RXRB	TYROBP	TRAJ14	BRD2	DNMT3A	EZH2	HDAC6	KDM4C	MYB	PHF8	RXRG	SPDEF	TERF2
HLA-DMA	DEFB104B	KLKB1	CCL1	IGHV3-7	PPBPP1	CXCL17	NGF	CXCR3	RXRG	LCK	TRAJ15	BRD3	DYRK1A	FLI1	HEY1	KDM5A	MYBL2	PIAS1	RYBP	SPIB	TET2
HLA-DMB	DEFB107B	CST4	CCL3L3	IGHV3-72	PROK2	CXCL2	NMB	CXCR4	S1PR1	FCGR3A	TRAJ16	BRD4	E2F1	FOS	HIF1A	KDM5B	MYC	PML	SALL4	SRC	TFAP2A
HLA-DOA	PGLYRP3	CSRP1	CCL4L2	IGHV3-73	RNASE2	CXCL3	NODAL	CXCR5	S1PR2	FCGR3B	TRAJ17	BRF1	E2F3	FOSL1	HIRA	KDM5C	MYH11	POLR2B	SAP30	SREBF1	TFAP2C
HLA-DOB	PGLYRP2	MAPK14	CXCL12	IGHV3-74	SAA1	CXCL5	CCN3	CXCR6	SCTR	NCR1	TRAJ18	BRF2	E2F4	FOSL2	HNF1B	KDM6B	NANOG	POLR3A	SCML2	SREBF2	THAP11
HLA-DPA1	S100A10	JUN	XCL1	IGHV3-9	SAA2	CXCL6	NPFF	ACKR3	SDC1	NCR3	TRAJ19	C17orf96	E2F6	FOXA1	HNF4A	KLF11	NCAPG	POLR3D	SETDB1	SRF	TP53
HLA-DPB1	S100A2	ITGAV	CCL8	IGHV3-38-3	SBDS	CXCL9	NPPA	CYSLTR1	SDC2	FCER1G	TRAJ20
HLA-DQA1	DEFB125	IRF5	CCL3L1	IGHV3-69-1	SEMA3A	CCN1	NPPB	CYSLTR2	SDC3	CD247	TRAJ21
HLA-DQA2	DEFB123	CCR6	CCR1	IGHV4-28	SEMA3B	DEFA1	NPPC	ACKR1	SDC4	ZAP70	TRAJ22
HLA-DQB1	DEFB105B	IL12B	CCL24	IGHV4-30-1	SEMA3C	DEFA3	NPY	EDNRA	SORT1	SYK	TRAJ23
HLA-DRA	DEFB132	TLR8	XCL2	IGHV4-30-2	SEMA3D	DEFA5	NRG1	EDNRB	SSTR1	LCP2	TRAJ24
HLA-DRB1	BPIFB3	GNLY	CXCL1	IGHV4-30-4	SEMA3E	DEFB1	NRG2	EGFR	SSTR2	LAT	TRAJ25
HLA-DRB3	LCN12	CD81	CXCL10	IGHV4-31	SEMA3F	DEFB103B	NRG3	ENG	SSTR5	PLCG1	TRAJ26
HLA-DRB4	PGLYRP4	EIF2AK2	CXCR4	IGHV4-34	SEMA3G	DEFB104A	NRG4	EPOR	ST2	PLCG2	TRAJ27
HLA-DRB5	S100A11	APOM	CXCL2	IGHV4-39	SEMA4A	DEFB4A	NRTN	ESR1	TACR1	SH3BP2	TRAJ28
HLA-E	S100A5	CACYBP	CXCR6	IGHV4-4	SEMA4B	DKK1	NTF3	ESR2	TEK	PIK3CA	TRAJ29
HLA-F	S100A3	NOD1	CCR4	IGHV4-59	SEMA4C	EBI3	NTF4	ESRRA	TGFBR1	PIK3CB	TRAJ30
HLA-G	S100A1	MAPK8	CXCL11	IGHV4-61	SEMA4D	EDN1	NTS	ESRRB	TGFBR2	PIK3CD	TRAJ31
HLA-H	DEFB128	MAPK3	TAFA5	IGHV4-38-2	SEMA4F	EDN2	NUDT6	ESRRG	TGFBR3	PIK3CG	TRAJ32
MR1	DEFB108B	BST2	TAFA3	IGHV5-51	SEMA4G	EDN3	OGN	FGFR1	THRA	PIK3R5	TRAJ33
HSPA1A	HTN1	BPHL	TAFA4	IGHV5-10-1	SEMA5A	EGF	OSGIN1	FGFR2	THRB	PIK3R1	TRAJ34
HSPA1B	LMBR1L	PLA2G2A	TAFA1	IGHV6-1	SEMA5B	EPGN	OSM	FGFR3	TIE1	PIK3R2	TRAJ35
HSPA1L	S100A7A	GRN	TAFA2	IGHV7-4-1	SEMA6A	EPO	OSTN	FGFR4	TNFRSF10A	PIK3R3	TRAJ36
HSPA2	DEFB118	NEWENTRY	CCL15-CCL14	IGHV7-81	SEMA6B	EREG	OXT	FGFRL1	TNFRSF10B	FYN	TRAJ37
HSPA4	COLEC12	PDGFRA	IL6	IGK	SEMA6C	ESM1	ENDOU	FLT1	TNFRSF10C	SHC2	TRAJ38
HSPA5	TMSB4Y	GNAI1	TNF	IGKC	SEMA6D	FAM3B	PDGFA	FLT3	TNFRSF10D	SHC4	TRAJ39
HSPA6	DEFB131A	WNT5A	IL1B	IGKDEL	SEMA7A	FAM3C	PDGFB	FLT4	TNFRSF11A	SHC3	TRAJ40
HSPA8	DEFB134	FURIN	IL18	IGKJ	SLIT1	FAM3D	PDGFC	FPR1	TNFRSF12A	SHC1	TRAJ41
HSP90AA1	DEFB130A	ADAR	PTK2B	IGKJ1	SLIT2	FASLG	PDGFD	FPR2	TNFRSF13B	GRB2	TRAJ42
HSP90AB1	DEFB124	TYK2	VEGFA	IGKJ2	TNC	FGF1	PDGFRA	FPR2	TNFRSF13C	SOS1	TRAJ43
ICAM1	DEFB121	NOS2	IL4	IGKJ3	TYMP	FGF10	PDGFRB	FSHR	TNFRSF14	SOS2	TRAJ44
IFNA1	DEFB116	TRAF3	CDH1	IGKJ4	XCL1	FGF11	PDGFRL	GALR2	TNFRSF17	HRAS	TRAJ45
IFNA2	DEFB115	TPT1	CD40	IGKJ5	XCL2	FGF12	PDYN	GALR3	TNFRSF18	KRAS	TRAJ46
IFNA4	DEFB114	TPM2	DEFB103B	IGKV@	C5AR1	FGF13	PENK	GCGR	TNFRSF19	NRAS	TRAJ47
IFNA5	DEFB113	NEO1	F2RL1	IGKV1-12	ACKR2	FGF14	PF4	GHR	TNFRSF1A	ARAF	TRAJ48
IFNA6	DEFB112	AHNAK	MMP9	IGKV1-13	CCR1	FGF16	PF4V1	GHRHR	TNFRSF1B	BRAF	TRAJ49
IFNA7	DEFB110	TLR1	LTBP1	IGKV1-16	CCR10	FGF17	PGF	GHSR	TNFRSF21	RAF1	TRAJ50
IFNA8	TMSB15B	TK2	DEFB4A	IGKV1-17	CCR3	FGF18	PLAU	GIPR	TNFRSF25	MICA	TRAJ52
IFNA10	DEFB133	PRDX2	TNFSF10	IGKV1-27	CCR4	FGF19	PMCH	GLP1R	TNFRSF4	MICB	TRAJ53
IFNA13	S100Z	MX2	IL13	IGKV1-33	CCR5	FGF2	PNOC	GLP2R	TNFRSF6B	ULBP3	TRAJ54
IFNA14	MAVS	FGF2	IL10	IGKV1-37	CCR6	FGF20	POMC	GNRHR	TNFRSF8	ULBP2	TRAJ56
IFNA16	TMSB4XP8	FGA	IL2	IGKV1-39	CCR7	FGF21	PPBP	GPER1	TNFRSF9	ULBP1	TRAJ57
IFNA17	S100A14	TCF7L2	PPARG	IGKV1-5	CCR8	FGF22	PPBPP1	GPR17	TRHR	KLRK1	TRAJ58
IFNA21	LCN10	F2RL1	FGR	IGKV1-6	CCR9	FGF23	PPBPP2	GPR32	TSHR	HCST	TRAJ59
IFNG	S100A16	TKFC	MIF	IGKV1-8	ACKR4	FGF3	PPY	GPR33	TUBB3	CD48	TRAJ61
KIR2DL1	DEFB136	MSR1	CRP	IGKV1-9	CCRL2	FGF4	PRL	PTGDR2	VDR	CD244	TRAV1-1
KIR2DL2	DEFB135	NFKBIZ	JAK2	IGKV1D-12	CMKLR1	FGF5	PRLH	C5AR2	VIPR1	PPP3CA	TRAV1-2
KIR2DL3	DEFB117	LMBR1	IL1A	IGKV1D-13	CX3CR1	FGF6	PROK1	HNF4A	VIPR2	PPP3CB	TRAV2
KIR2DL4	DEFB110	EPPIN	PTK2	IGKV1D-16	CXCR3	FGF7	PROK2	HNF4G	XCR1	PPP3CC	TRAV3
KIR2DS1	ZC3HAV1L	SRC	PTGDR	IGKV1D-17	CXCR4	FGF8	PSPN	HTR3A	IFNA10	CHP1	TRAV4
KIR2DS3	S100A7L2	MPO	CD86	IGKV1D-33	CXCR5	FGF9	PTH	HTR3B	IFNA13	PPP3R1	TRAV5
KIR2DS4	MBL3P	ELAVL1	HCK	IGKV1D-37	CXCR6	VEGFD	PTH2	HTR3C	IFNA14	PPP3R2	TRAV7
KIR2DS5	DEFB4B	ROBO3	ARRB1	IGKV1D-39	ACKR3	FIGNL2	PTHLH	HTR3D	IFNA16	CHP2	TRAV8-1
KIR3DL1	BPIFB4	SP1	GNAI1	IGKV1D-42	CYSLTR1	FLT3LG	PTN	HTR3E	IFNA17	NFAT5	TRAV8-2
KIR3DL2	IFNAR1	SOD1	VDR	IGKV1D-43	CYSLTR2	FSHB	PYY	IFNAR1	IFNA2	NFATC1	TRAV8-3
KLRC1	AZU1	PDF	OLR1	IGKV1D-8	ACKR1	GAL	QRFP	IFNAR2	IFNA21	NFATC2	TRAV8-4
KLRC2	DEFB131B	DLL4	GRK2	IGKV2-24	EDNRA	GALP	RABEP1	IFNGR1	IFNA4	NFATC3	TRAV8-6
KLRC3	DEFA1A3	ECD	TXK	IGKV2-28	EDNRB	GAST	RABEP2	IFNGR2	IFNA5	NFATC4	TRAV8-7
KLRD1	LCN1P1	SLC11A1	RNASE2	IGKV2-30	FPR1	GCG	REG1A	IGF1R	IFNA6	PRKCA	TRAV9-1
LTA	S100G	DMBT1	CD79A	IGKV2-40	FPR2	GDF1	RETN	IGF2R	IFNA7	PRKCB	TRAV9-2
CIITA	DEFA7P	STING1	CD79B	IGKV2D-24	FPR2	GDF10	RETNLB	IL10RA	IFNA8	PRKCG	TRAV10
MICA	DEFB130B	SKIV2L	LYN	IGKV2D-28	GPR17	GDF11	RLN1	IL10RB	IFNB1	SH2D1B	TRAV12-1
MICB	DEFB108F	SEMG2	SYK	IGKV2D-29	GPR32	GDF15	RLN2	IL11RA	IFNE	SH2D1A	TRAV12-2
NFYA	DEFB131C	LTA	BTK	IGKV2D-30	GPR33	GDF2	RLN3	IL12RB1	IFNG	IFNGR1	TRAV12-3
NFYB	TCHHL1	DES	BLNK	IGKV2D-40	PTGDR2	GDF3	RNASE2	IL12RB2	IFNK	IFNGR2	TRAV13-1
NFYC	TINAGL1	DCK	VAV3	IGKV3-11	C5AR2	GDF5	S100A6	IL13RA1	IFNW1	IFNA1	TRAV13-2
LGMN	IFNGR1	DAXX	VAV1	IGKV3-15	CXCR1	GDF6	SAA1	IL13RA2	IFNAR2	IFNA2	TRAV14DV4
PSMB8	SLC22A17	TNFRSF10A	VAV2	IGKV3-20	CXCR2	GDF7	SAA2	IL15RA	IFNGR1	IFNA4	TRAV16
PSMC1	WFIKKN1	TNFRSF10B	RAC1	IGKV3-7	LTB4R	GDF9	SBDS	IL2RB	IFNGR2	IFNA5	TRAV17
PSMC2	WFDC2	EED	RAC2	IGKV3D-11	LTB4R2	GDNF	SCG2	IL17RA	IL11	IFNA6	TRAV18
PSMC3	IL6	CCL4	RAC3	IGKV3D-15	PLAUR	GH1	SCGB3A1	IL17RB	IL12A	IFNA7	TRAV19
PSMC4	UMODL1	LIMS1	PPP3CA	IGKV3D-20	PLXNA1	GH2	SCT	IL17RC	IL12B	IFNA8	TRAV20
PSMC5	TGFB1	LALBA	PPP3CB	IGKV3D-7	PLXNA2	GHRH	AIMP1	IL17RD	IL13	IFNA10	TRAV21
PSMC6	PF4V1	APOBEC3H	PPP3CC	IGKV4-1	PLXNA3	GHRL	SECTM1	IL17RE	IL15	IFNA13	TRAV22
PSMD1	MMP9	TMPRSS6	CHP1	IGKV5-2	PLXNA4	GIP	SEMA3A	IL18R1	IL16	IFNA14	TRAV23DV6
PSMD2	ANOS1	SPINK5	PPP3R1	IGKV6-21	PLXNB1	GKN1	SEMA3B	IL18RAP	IL17A	IFNA16	TRAV24
PSMD3	TLR4	MARCO	PPP3R2	IGKV6D-21	PLXNB2	GMFB	SEMA3C	IL1R1	IL17B	IFNA17	TRAV25
PSMD4	IFNG	BECN1	CHP2	IGKV6D-41	PLXNB3	GMFG	SEMA3D	IL1R2	IL17C	IFNA21	TRAV26-1
PSMD5	SPAG11B	TNFSF11	NFAT5	IGL	PLXNC1	GNRH1	SEMA3E	IL1RAP	IL17D	IFNB1	TRAV26-2
PSMD7	A2M	KNG1	NFATC1	IGLC1	PLXND1	GNRH2	SEMA3F	IL1RL1	IL17F	IFNAR1	TRAV27
PSMD8	CTSL	CSK	NFATC2	IGLC2	PTAFR	GPHA2	SEMA3G	IL1RL2	IL18	IFNAR2	TRAV29DV5
PSMD10	NFKB1	KLRK1	NFATC3	IGLC3	ROBO1	GPHB5	SEMA4A	IL20RA	IL19	TNFSF10	TRAV30
PSMD11	APOBEC3G	KCNH2	NFATC4	IGLC6	ROBO2	GPI	SEMA4B	IL20RB	IL1A	TNFRSF10D	TRAV34
PSMD13	FABP6	JUND	HRAS	IGLC7	ROBO3	GREM1	SEMA4C	IL21R	IL1B	TNFRSF10C	TRAV35
PSME1	NOD2	JAK1	KRAS	IGLJ	RXFP3	GREM2	SEMA4D	IL22RA1	IL1F10	TNFRSF10B	TRAV36DV7
PSME1	MBL2	CREB1	NRAS	IGLJ1	XCR1	GRN	SEMA4F	IL22RA2	IL36RN	TNFRSF10A	TRAV38-1
PSME2	SFTPA1	CLDN4	FOS	IGLJ2	ADIPOQ	GRP	SEMA4G	IL23R	IL36A	FASLG	TRAV38-2DV8
PSME2	RBP1	CCL28	JUN	IGLJ3	ADM	GUCA2A	SEMA5A	IL27RA	IL37	FAS	TRAV39
RELB	TLR2	RNASE3	CARD11	IGLJ4	ADM2	HAMP	SEMA5B	IFNLR1	IL36B	GZMB	TRAV40
RFX5	SLC40A1	RN7SL1	BCL10	IGLJ5	AGRP	HBEGF	SEMA6A	IL2RA	IL36G	PRF1	TRAV41
RFXAP	PLAU	IRF7	MALT1	IGLJ6	AGT	HDGF	SEMA6B	IL2RB	IL1RN	CASP3	TRBC1
SLC10A2	IL1B	IREB2	CHUK	IGLJ7	AMBN	HDGFL3	SEMA6C	IL2RG	IL2	BID	TRBC2
TAP1	PAEP	ILK	IKBKB	IGLV@	AMELX	HGF	SEMA6D	IL31RA	IL20	CD3D	TRBD1
TAP2	HJV	IL18	IKBKG	IGLV1-36	AMH	HTN3	SEMA7A	IL3RA	IL21	CD3E	TRBD2
TAPBP	MUC5AC	IL17A	NFKB1	IGLV1-40	ANGPTL5	IAPP	SLIT1	IL4R	IL22	CD3G	TRBJ1-1
THBS1	CTSS	LTB4R	RELA	IGLV1-44	ANGPTL7	IFNA1	SLIT2	IL5RA	IL23A	CD247	TRBJ1-2
SEM1	OBP2A	APOBEC3A	NFKBIA	IGLV1-47	APLN	IFNA10	SLURP1	IL6R	IL24	CD4	TRBJ1-3
KLRC4	PLTP	MASP2	NFKBIB	IGLV1-50	AREG	IFNA13	SPP1	IL7R	IL25	CD8A	TRBJ1-4
AP3B1	MX1	TRIM27	NFKBIE	IGLV1-51	MANF	IFNA14	SST	CXCR1	IL26	CD8B	TRBJ1-5
RFXANK	DDX58	RELA	CD81	IGLV10-54	CDNF	IFNA16	STC1	CXCR2	IL27	PTPRC	TRBJ1-6
PSMD6	IFNL1	IL7R	CD19	IGLV11-55	ARTN	IFNA17	STC2	IL9R	IFNL2	LCK	TRBJ2-1
PSME3	IRF3	IL1A	CR2	IGLV2-11	AVP	IFNA2	TAC1	INSR	IFNL3	FYN	TRBJ2-2
PSMD14	SFTPA2	PTX3	PIK3R5	IGLV2-14	AZU1	IFNA21	TDGF1	KDR	IFNL1	ZAP70	TRBJ2-3
CLEC4M	LPA	IFNAR2	PIK3R1	IGLV2-18	BDNF	IFNA4	TDGF1P3	LEPR	IL3	LCP2	TRBJ2-4
IFI30	LBP	IFN1@	PIK3R2	IGLV2-23	BMP1	IFNA5	TG	LGR4	IL31	LAT	TRBJ2-5
PROCR	RBP4	SYTL1	PIK3R3	IGLV2-33	BMP10	IFNA6	TGFA	LGR5	IL32	ITK	TRBJ2-6
ADRM1	SFTPA1	APOBEC3C	PIK3CA	IGLV2-8	BMP15	IFNA7	TGFB1	LGR6	IL33	TEC	TRBJ2-7
ECPAS	NOX4	DDX17	PIK3CB	IGLV3-1	BMP2	IFNA8	TGFB2	LHCGR	IL34	NCK1	TRBV2
TRPC4AP	LTF	PTGS2	PIK3CD	IGLV3-10	BMP3	IFNB1	TGFB3	LIFR	IL4	NCK2	TRBV3-1
CD209	IFNB1	HTR1A	PIK3CG	IGLV3-12	BMP4	IFNE	THPO	LTB4R	IL5	VAV3	TRBV4-1
UBXN1	RBP5	SEPTIN7	AKT3	IGLV3-16	BMP5	IFNG	TNC	LTB4R2	IL6	VAV1	TRBV4-2
ERAP1	FABP7	CD40LG	AKT1	IGLV3-19	BMP6	IFNK	TNF	LTBR	IL6ST	VAV2	TRBV4-3
TAPBPL	FABP5	CD14	AKT2	IGLV3-21	BMP7	IFNW1	TNFRSF11B	MC1R	IL7	GRAP2	TRBV5-1
KIR2DL5A	FABP3	CD8A	GSK3B	IGLV3-22	BMP8A	IGF1	TNFSF10	MC2R	CXCL8	GRB2	TRBV5-4
ERAP2	FABP2	CD4	INPP5D	IGLV3-25	BMP8B	IGF2	TNFSF11	MC3R	IL9	PAK1	TRBV5-5
ULBP3	FABP4	MASP1	CD22	IGLV3-27	BTC	IL10	TNFSF12	MC4R	TXLNA	PAK2	TRBV5-6
ULBP2	R3HDML	PROC	CD72	IGLV3-32	MYDGF	IL11	TNFSF13	MCHR1	IL10RA	PAK3	TRBV5-7
ULBP1	BPIFA3	MAP2K2	PTPN6	IGLV3-9	C3	IL12A	TNFSF13B	MCHR2	IL10RB	PAK4	TRBV5-8
KIR3DL3	BPIFB1	MAP2K1	LILRB3	IGLV4-3	C5	IL12B	TNFSF14	MET	IL11RA	PAK6	TRBV6-1
RAET1E	OASL	HRG	FCGR2B	IGLV4-60	CALCA	IL13	TNFSF15	MLNR	IL12RB1	PAK5	TRBV6-2
RAET1L	CRABP2	NDRG1	RASGRP3	IGLV4-69	CALCB	IL15	TNFSF18	MPL	IL12RB2	RHOA	TRBV6-3
UBR1	CRABP1	IRF9	PLCG2	IGLV5-37	CAMP	IL16	TNFSF4	MTNR1A	IL13RA1	CDC42	TRBV6-4
RAET1G	RBP7	TRIM22	PRKCB	IGLV5-39	CAT	IL17A	TNFSF8	MTNR1B	IL13RA2	PPP3CA	TRBV6-5
PDIA2	DUOX1	LANCL1	IFITM1	IGLV5-45	CCK	IL17B	TNFSF9	NGFR	IL15RA	PPP3CB	TRBV6-6
HAMP	OBP2B	PPP4C	IGH	IGLV5-48	CCL1	IL17C	TOR2A	NMBR	IL2RB	PPP3CC	TRBV6-7
PI3	RBP2	HMOX1	IGHA1	IGLV5-52	CCL11	IL17D	TRH	NPR1	IL17RA	CHP1	TRBV6-8
CAMP	LCN15	HMGB1	IGHA2	IGLV6-57	CCL13	IL17F	TSHB	NPR3	IL17RB	PPP3R1	TRBV6-9
DEFB4A	CETP	HLA-B	IGHD	IGLV7-43	CCL14	IL18	TSLP	NR0B1	IL17RC	PPP3R2	TRBV7-2
PPBP	FABP12	RNASE7	IGHD1-1	IGLV7-46	CCL15-CCL14	IL19	TXLNA	NR0B2	IL17RD	CHP2	TRBV7-3
REG3G	FABP9	ABCC4	IGHD1-14	IGLV8-61	CCL15	IL1A	TYMP	NR1D1	IL17RE	NFAT5	TRBV7-4
CXCL14	BPIFA1	HGF	IGHD1-20	IGLV9-49	CCL16	IL1B	UCN	NR1D2	IL18R1	NFATC1	TRBV7-6
CXCL16	LCNL1	HDAC1	IGHD1-26	C3	CCL17	IL1F10	UCN2	NR1H2	IL18RAP	NFATC2	TRBV7-7
SLPI	C8G	IFNLR1	IGHD1-7	C5	CCL18	IL36RN	UCN3	NR1H3	IL1R1	NFATC3	TRBV7-8
CXCL8	SPAG11A	PLSCR1	IGHD2-15	CAMP	CCL19	IL36A	UTS2	NR1H4	IL1R2	NFATC4	TRBV7-9
CXCL10	PI15	B2M	IGHD2-2	CCL1	CCL2	IL37	UTS2B	NR1I2	IL1RAP	SOS1	TRBV9
CXCL9	NOX1	BACH2	IGHD2-21	CCL11	CCL20	IL36B	VEGFA	NR1I3	IL1RL1	SOS2	TRBV10-1
CXCL5	PMP2	TANK	IGHD2-8	CCL13	CCL21	IL36G	VEGFB	NR2C1	IL1RL2	HRAS	TRBV10-2
CXCL11	APOD	PIK3CG	IGHD3-10	CCL14	CCL22	IL1RN	VEGFC	NR2C2	IL20RA	KRAS	TRBV10-3
CXCL6	ORM2	ARRB1	IGHD3-16	CCL15-CCL14	CCL23	IL2	VGF	NR2E1	IL20RB	NRAS	TRBV11-1
CXCL1	ORM1	RSAD2	IGHD3-22	CCL15	CCL24	IL20	VIP	NR2E3	IL21R	FOS	TRBV11-2
CXCL12	TNF	STAB2	IGHD3-3	CCL16	CCL25	IL21	XCL1	NR2F1	IL22RA1	JUN	TRBV11-3
CXCL13	CTSG	TBK1	IGHD3-9	CCL17	CCL26	IL22	XCL2	NR2F2	IL22RA2	CARD11	TRBV12-3
CXCL2	PRTN3	PDYN	IGHD4-11	CCL18	CCL27	IL23A	ACVR1B	NR2F6	IL23R	BCL10	TRBV12-4
PF4	MAPK1	PDGFRB	IGHD4-17	CCL19	CCL28	IL24	ACVR1C	NR3C1	IL27RA	MALT1	TRBV12-5
XCL1	PML	PDCD1	IGHD4-23	CCL2	CCL3	IL25	ACVR2A	NR3C2	IFNLR1	CHUK	TRBV13
CXCL3	AEN	PCSK2	IGHD4-4	CCL20	CCL3L1	IL26	ACVR2B	NR4A1	IL2RA	IKBKB	TRBV14
DEFB103B	CYBB	PCSK1	IGHD5-12	CCL21	CCL3P1	IL27	ACVRL1	NR4A2	IL2RB	IKBKG	TRBV15
CCL13	BPIFA2	ARG2	IGHD5-18	CCL22	CCL3L3	IFNL2	ADCYAP1R1	NR4A3	IL2RG	NFKB1	TRBV16
CCL1	ISG20	AQP9	IGHD5-24	CCL23	CCL4	IFNL3	ADIPOR1	NR5A1	IL31RA	RELA	TRBV17
DEFB1	BCL3	FASLG	IGHD5-5	CCL24	CCL4L2	IFNL1	ADIPOR2	NR5A2	IL3RA	NFKBIA	TRBV18
CCL8	ISG20L2	APOH	IGHD6-13	CCL25	CCL4L1	IL3	ADRB1	NR6A1	IL4R	NFKBIB	TRBV19
ELANE	NOX5	BIRC5	IGHD6-19	CCL26	CCL5	IL31	ADRB2	NRP1	IL5RA	NFKBIE	TRBV20-1
DEFB103A	NOX3	ANXA6	IGHD6-25	CCL27	CCL7	IL32	AGTR1	NRP2	IL6R	CD28	TRBV24-1
DEFA3	DUOX2	IL22	IGHD6-6	CCL28	CCL8	IL33	AGTR2	OGFR	IL7R	ICOS	TRBV25-1
DEFA1	TLR3	VTN	IGHD7-27	CCL3	CD320	IL34	AMHR2	OPRD1	CXCR1	CD40LG	TRBV27
TMSB10	TFRC	VIM	IGHE	CCL3L1	CD40LG	IL4	ANGPT1	OPRK1	CXCR2	PIK3R5	TRBV28
DEFA6	IFIH1	VCAM1	IGHG1	CCL3P1	CD70	IL5	ANGPT4	OPRL1	IL9R	PIK3R1	TRBV29-1
DEFA5	LRP1	PRDX1	IGHG2	CCL3L3	ADA2	IL6	ANGPTL1	OPRM1	ST2	PIK3R2	TRBV30
DEFA4	TRIM5	GFAP	IGHG3	CCL4	CER1	IL6ST	ANGPTL2	OSMR	HLA-A	PIK3R3	TRDC
LCN2	IDO1	GBP2	IGHG4	CCL4L2	CGA	IL7	ANGPTL3	OXTR	HLA-B	PIK3CA	TRDD1
LCN1	GDF15	ALB	IGHJ1	CCL4L1	CGB3	CXCL8	ANGPTL4	PGR	HLA-C	PIK3CB	TRDD2
COLEC10	NEDD4	SLC29A3	IGHJ2	CCL5	CGB1	IL9	ANGPTL6	PGRMC2	HLA-E	PIK3CD	TRDD3
BPI	ADIPOQ	OAS1	IGHJ3	CCL7	CGB2	INHA	APLNR	PLAUR	HLA-G	PIK3CG	TRDJ1
S100A9	STAT3	AGER	IGHJ4	CCL8	CGB5	INHBA	AR	PLXNA1	KIR3DL1	AKT3	TRDJ2
S100A8	STAT1	UNC93B1	IGHJ5	CKLF	CGB7	INHBB	AVPR1A	PLXNA2	KIR3DL2	AKT1	TRDJ3
DCD	IFNL2	TNFSF4	IGHJ6	CMA1	CGB8	INHBC	AVPR1B	PLXNA3	KIR2DL1	AKT2	TRDJ4
LCN6	SOCS3	NOS1	IGHM	CTSG	CHGA	INHBE	AVPR2	PLXNA4	KIR2DL2	MAP3K8	TRDV1
S100A12	SEMG1	ACTG1	IGH	CX3CL1	CHGB	INS	BMPR1A	PLXNB1	KIR2DL3	MAP3K14	TRDV2
HTN3	TNFSF10	ACTA1	IGHV1-18	CXCL1	CKLF	INS-IGF2	BMPR1B	PLXNB2	KIR2DL4	PDCD1	TRDV3
LCN8	CCL20	ACO1	IGHV1-2	CXCL10	CLCF1	INSL3	BMPR2	PLXNB3	KIR2DL5A	CTLA4	TRGV9
DEFA1B	SOCS1	SERPINA3	IGHV1-24	CXCL11	CLEC11A	INSL4	BRD8	PLXNC1	KLRC1	PTPN6	TRGV8
CCR10	RNASEL	CXCR1	IGHV1-3	CXCL12	CMA1	INSL5	C3AR1	PLXND1	KLRC2	CBLC	TRGV5
CELA1	IRF1	CCL15	IGHV1-45	CXCL13	CMTM1	INSL6	C5AR1	PPARA	KLRC3	CBL	TRGV4
DEFB106A	IL15	CCL14	IGHV1-46	CXCL14	CMTM2	JAG1	CALCR	PPARD	KLRD1	CBLB	TRGV3
PENK	APOBEC3F	CCL4	IGHV1-58	CXCL16	CMTM3	JAG2	CALCRL	PPARG	PTPN6	IL2	TRGV2
BPIFC	PLAAT4	CCL16	IGHV1-69	CXCL17	CMTM4	FGF7P6	ACKR2	PRLHR	PTPN11	IL4	TRGJP2
